# Supplementary material for: Pimenta dioica (L.) Merr. Bioactive Constituents Exert Anti-SARS-CoV-2 and Anti-Inflammatory Activities: Molecular Docking and Dynamics, In Vitro, and In Vivo Studies
Source: Molecules. 2021 Sep 27;26(19):5844. doi: 10.3390/molecules26195844 (PMC8510437; doi:10.3390/molecules26195844)
Supplement: Supplementary file 1 [file molecules-26-05844-s001.zip]

Archive with 1 entries (1 files):
- molecules-1356363-SI.pdf
